# Supplementary material for: Mechanochemical Synthesis of PdO2 Nanoparticles Immobilized over Silica Gel for Catalytic Suzuki–Miyaura Cross-Coupling Reactions Leading to the C-3 Modification of 1H-Indazole with Phenylboronic Acids
Source: Molecules. 2023 Oct 20;28(20):7190. doi: 10.3390/molecules28207190 (PMC10609228; doi:10.3390/molecules28207190)
Supplement: Supplementary file 1 [file molecules-28-07190-s001.zip]

Archive with 1 entries (1 files):
- molecules-2623883-Supplementary Materials.pdf
